# Supplementary material for: Patient and public involvement (PPI) in UK surgical trials: a survey and focus groups with stakeholders to identify practices, views, and experiences
Source: Trials. 2019 Feb 11;20:119. doi: 10.1186/s13063-019-3183-0 (PMC6371592; doi:10.1186/s13063-019-3183-0)
Supplement: Supplementary file 2 — Anonymised survey dataset. (XLSX 63 kb) [file 13063_2019_3183_MOESM2_ESM.xlsx]

## Sheet: Data
Q1	Q3	Q4_1	Q4_2	Q4_3	Q4_4	Q6	Q8_1	Q8_2	Q8_3	Q8_4	Q8_5	Q8_6	Q11	Q11_a	Q13	Q13_a	Q13_b	Q15	Q15_a	Q17	Q17_a	Q17_b_1	Q17_b_2	Q17_b_3	Q17_b_4	Q17_b_6	Q17_c	Q19	Q21_1	Q21_2	Q21_3	Q21_4	Q21_5	Q21_6	Q21_b_1	Q21_b_2	Q21_b_3	Q21_b_4	Q21_b_5	Q21_b_6	Q21_b_7	Q21_b_9	Q21_c_2	Q21_c_4	Q21_c_5	Q21_c_6	Q21_d_1	Q21_d_2	Q21_d_3
Yes	In set up	0	Chief Investigator	0	0	Yes	0	0	0	0	0	0	Yes	1	Yes	2	Yes - some of them are co-applicant(s)	Yes	2	Yes	1	0	0	Face-to-face focus group(s) or group discussion(s)	Email consultation(s)	0	No	No	Research design	0	Analysis and/or interpretation of results	Dissemination of findings	0	0	0	Funding application	Intervention design	Participant information materials (e.g. information sheets, consent forms, recruitment adverts)	0	Recruitment methods	0	0	0	0	0	0	Analysing research data	Interpreting data or results	0
Yes	Closed to recruitment and in follow-up	0	Chief Investigator	0	0	Yes	0	0	0	0	0	0	No	N/A	Yes	2	No	Yes	2	Yes	1	0	0	0	0	Other	No	No	0	0	0	Dissemination of findings	0	0	0	0	0	0	0	0	0	0	0	0	0	0	0	0	0
Yes	Open to recruitment	Trial Manager or Trial Co-ordinator	0	0	0	Yes	0	0	0	0	0	0	Yes	1	Yes	1	Yes - all of them are co-applicant(s)	Yes	1	Yes	1	0	Face-to-face or telephone interview(s)	0	0	0	No	No	Research design	0	0	Dissemination of findings	0	0	Research topic or question	Funding application	Intervention design	Participant information materials (e.g. information sheets, consent forms, recruitment adverts)	Data collection tools (e.g. questionnaires, interview schedules)	Recruitment methods	Retention methods	0	0	0	0	0	0	0	0
Yes	Closed to recruitment and in follow-up	0	Chief Investigator	0	0	Yes	0	0	0	0	0	0	Yes	1	Yes	1	Yes - all of them are co-applicant(s)	No	N/A	Yes	2	0	0	Face-to-face focus group(s) or group discussion(s)	0	0	No	No	Research design	0	Analysis and/or interpretation of results	Dissemination of findings	0	0	Research topic or question	Funding application	Intervention design	Participant information materials (e.g. information sheets, consent forms, recruitment adverts)	Data collection tools (e.g. questionnaires, interview schedules)	0	0	0	0	0	0	0	0	Interpreting data or results	0
Yes	Closed to recruitment and in follow-up	Trial Manager or Trial Co-ordinator	0	0	0	Yes	0	0	0	0	0	0	No	N/A	No	N/A	N/A	Yes	1	Yes	2	0	0	0	0	Other	No	No	Research design	0	Analysis and/or interpretation of results	0	0	0	Research topic or question	Funding application	Intervention design	Participant information materials (e.g. information sheets, consent forms, recruitment adverts)	0	Recruitment methods	0	0	0	0	0	0	0	Interpreting data or results	0
Yes	Open to recruitment	Trial Manager or Trial Co-ordinator	0	0	0	Yes	0	0	0	0	0	0	No	N/A	No	N/A	N/A	Yes	2	Yes	2	0	0	0	Email consultation(s)	0	No	No	Research design	0	0	Dissemination of findings	0	0	0	Funding application	0	Participant information materials (e.g. information sheets, consent forms, recruitment adverts)	Data collection tools (e.g. questionnaires, interview schedules)	0	0	0	0	0	0	0	0	0	0
Yes	Open to recruitment	0	Chief Investigator	0	0	Yes	0	0	0	0	0	0	Yes	1	No	N/A	N/A	Yes	1	Yes	3-5	0	0	Face-to-face focus group(s) or group discussion(s)	Email consultation(s)	0	No	Yes	Research design	0	Analysis and/or interpretation of results	Dissemination of findings	0	0	0	0	Intervention design	Participant information materials (e.g. information sheets, consent forms, recruitment adverts)	Data collection tools (e.g. questionnaires, interview schedules)	Recruitment methods	0	0	0	0	0	0	0	Interpreting data or results	0
Yes	In set up	Trial Manager or Trial Co-ordinator	0	0	0	Yes	0	0	0	0	0	0	No	N/A	No	N/A	N/A	Yes	2	Yes	3-5	0	0	Face-to-face focus group(s) or group discussion(s)	0	0	No	Don't know	Research design	0	0	0	0	0	0	0	0	Participant information materials (e.g. information sheets, consent forms, recruitment adverts)	Data collection tools (e.g. questionnaires, interview schedules)	0	Retention methods	0	0	0	0	0	0	0	0
Yes	Open to recruitment	Trial Manager or Trial Co-ordinator	0	0	0	Yes	0	0	0	0	0	0	No	N/A	No	N/A	N/A	Yes	1	Yes	3-5	0	Face-to-face or telephone interview(s)	0	0	0	No	Yes	Research design	0	0	Dissemination of findings	0	0	0	0	0	Participant information materials (e.g. information sheets, consent forms, recruitment adverts)	0	Recruitment methods	0	0	0	0	0	0	0	0	0
Yes	Open to recruitment	Trial Manager or Trial Co-ordinator	0	0	0	Yes	0	0	0	0	0	0	No	N/A	No	N/A	N/A	Yes	2	Yes	3-5	0	0	0	Email consultation(s)	0	No	No	Research design	0	0	Dissemination of findings	0	0	0	Funding application	0	Participant information materials (e.g. information sheets, consent forms, recruitment adverts)	Data collection tools (e.g. questionnaires, interview schedules)	0	0	0	0	0	0	0	0	0	0
Yes	Open to recruitment	Trial Manager or Trial Co-ordinator	0	0	0	Yes	0	0	0	0	0	0	No	N/A	No	N/A	N/A	Yes	2	Yes	3-5	0	0	0	0	Other	No	Don't know	Research design	0	0	0	0	0	0	0	0	Participant information materials (e.g. information sheets, consent forms, recruitment adverts)	Data collection tools (e.g. questionnaires, interview schedules)	0	0	0	0	0	0	0	0	0	0
Yes	In set up	0	Chief Investigator	0	0	Yes	0	0	0	0	0	0	No	N/A	No	N/A	N/A	No	N/A	Yes	6-10	Online or paper survey(s)	Face-to-face or telephone interview(s)	Face-to-face focus group(s) or group discussion(s)	0	0	No	No	Research design	Undertaking the research (e.g. identifying or recruiting participants, collecting data)	0	0	0	0	Research topic or question	Funding application	Intervention design	Participant information materials (e.g. information sheets, consent forms, recruitment adverts)	0	0	Retention methods	0	Identifying or screening potential participants	0	0	0	0	0	0
Yes	Open to recruitment	0	Chief Investigator	0	0	Yes	0	0	0	0	0	0	No	N/A	No	N/A	N/A	No	N/A	Yes	6-10	0	Face-to-face or telephone interview(s)	Face-to-face focus group(s) or group discussion(s)	Email consultation(s)	0	No	Yes	Research design	Undertaking the research (e.g. identifying or recruiting participants, collecting data)	Analysis and/or interpretation of results	Dissemination of findings	0	0	Research topic or question	Funding application	0	Participant information materials (e.g. information sheets, consent forms, recruitment adverts)	Data collection tools (e.g. questionnaires, interview schedules)	Recruitment methods	Retention methods	0	Identifying or screening potential participants	0	0	0	0	Interpreting data or results	0
Yes	Open to recruitment	Trial Manager or Trial Co-ordinator	0	0	0	Yes	0	0	0	0	0	0	No	N/A	No	N/A	N/A	Yes	1	Yes	6-10	0	Face-to-face or telephone interview(s)	0	0	0	Yes	Don't know	Research design	0	0	0	0	Other	0	0	0	Participant information materials (e.g. information sheets, consent forms, recruitment adverts)	0	0	0	0	0	0	0	0	0	0	0
Yes	Closed to recruitment and in follow-up	0	Chief Investigator	0	0	Yes	0	0	0	0	0	0	No	N/A	No	N/A	N/A	Yes	1	Yes	6-10	0	Face-to-face or telephone interview(s)	0	0	0	No	Yes	Research design	0	0	Dissemination of findings	0	0	Research topic or question	0	0	0	0	0	0	Other	0	0	0	0	0	0	0
Yes	Open to recruitment	Trial Manager or Trial Co-ordinator	0	0	0	Yes	0	0	0	0	0	0	Don’t know	N/A	Missing	N/A	N/A	Don’t know	N/A	Yes	6-10	Online or paper survey(s)	Face-to-face or telephone interview(s)	Face-to-face focus group(s) or group discussion(s)	0	0	Yes	Don't know	0	Undertaking the research (e.g. identifying or recruiting participants, collecting data)	Analysis and/or interpretation of results	0	0	0	0	0	0	0	0	0	0	0	Identifying or screening potential participants	0	0	0	Analysing research data	0	0
Yes	In set up	0	0	0	Other	Yes	0	0	0	0	0	0	No	N/A	Yes	1	No	No	N/A	Yes	6-10	0	Face-to-face or telephone interview(s)	Face-to-face focus group(s) or group discussion(s)	Email consultation(s)	0	No	Yes	Research design	0	0	0	0	0	0	Funding application	0	Participant information materials (e.g. information sheets, consent forms, recruitment adverts)	Data collection tools (e.g. questionnaires, interview schedules)	0	0	0	0	0	0	0	0	0	0
Yes	Open to recruitment	Trial Manager or Trial Co-ordinator	0	0	0	Yes	0	0	0	0	0	0	No	N/A	Yes	1	No	Yes	2	Yes	6-10	0	0	Face-to-face focus group(s) or group discussion(s)	Email consultation(s)	0	No	No	Research design	0	Analysis and/or interpretation of results	Dissemination of findings	0	0	0	0	0	Participant information materials (e.g. information sheets, consent forms, recruitment adverts)	0	Recruitment methods	Retention methods	0	0	0	0	0	0	Interpreting data or results	0
Yes	Open to recruitment	0	0	Co-Investigator	0	Yes	0	0	0	0	0	0	No	N/A	No	N/A	N/A	Yes	2	Yes	6-10	0	Face-to-face or telephone interview(s)	Face-to-face focus group(s) or group discussion(s)	0	0	No	Yes	Research design	Undertaking the research (e.g. identifying or recruiting participants, collecting data)	Analysis and/or interpretation of results	Dissemination of findings	0	Other	0	Funding application	Intervention design	Participant information materials (e.g. information sheets, consent forms, recruitment adverts)	Data collection tools (e.g. questionnaires, interview schedules)	Recruitment methods	0	0	0	0	0	Other	0	0	0
Yes	Open to recruitment	0	Chief Investigator	0	0	Yes	0	0	0	0	0	0	No	N/A	Yes	1	No	No	N/A	Yes	6-10	0	0	Face-to-face focus group(s) or group discussion(s)	0	Other	No	No	0	Undertaking the research (e.g. identifying or recruiting participants, collecting data)	0	Dissemination of findings	0	0	0	0	0	0	0	0	0	0	0	0	0	Other	0	0	0
Yes	Open to recruitment	Trial Manager or Trial Co-ordinator	0	0	0	Yes	0	0	0	0	0	0	No	N/A	Yes	1	No	Yes	1	Yes	6-10	0	Face-to-face or telephone interview(s)	Face-to-face focus group(s) or group discussion(s)	0	0	No	Don't know	Research design	0	0	0	0	0	0	0	Intervention design	Participant information materials (e.g. information sheets, consent forms, recruitment adverts)	Data collection tools (e.g. questionnaires, interview schedules)	Recruitment methods	0	0	0	0	0	0	0	0	0
Yes	In set up	Trial Manager or Trial Co-ordinator	0	0	0	Yes	0	0	0	0	0	0	Yes	1	No	N/A	N/A	Yes	1	Yes	11-20	0	0	Face-to-face focus group(s) or group discussion(s)	0	0	No	No	Research design	Undertaking the research (e.g. identifying or recruiting participants, collecting data)	Analysis and/or interpretation of results	Dissemination of findings	0	0	Research topic or question	Funding application	0	Participant information materials (e.g. information sheets, consent forms, recruitment adverts)	Data collection tools (e.g. questionnaires, interview schedules)	0	0	0	0	0	Don’t know	0	0	0	Don’t know
Yes	Open to recruitment	0	Chief Investigator	0	0	Yes	0	0	0	0	0	0	Yes	1	No	N/A	N/A	Yes	1	Yes	11-20	0	Face-to-face or telephone interview(s)	0	0	0	Yes	Yes	Research design	0	0	0	0	0	Research topic or question	Funding application	Intervention design	Participant information materials (e.g. information sheets, consent forms, recruitment adverts)	Data collection tools (e.g. questionnaires, interview schedules)	Recruitment methods	0	0	0	0	0	0	0	0	0
Yes	Closed to recruitment and in follow-up	0	Chief Investigator	0	0	Yes	0	0	0	0	0	0	Yes	1	Yes	2	No	Yes	1	Yes	11-20	0	Face-to-face or telephone interview(s)	0	0	0	Yes	No	Research design	Undertaking the research (e.g. identifying or recruiting participants, collecting data)	Analysis and/or interpretation of results	Dissemination of findings	0	0	Research topic or question	Funding application	Intervention design	0	0	Recruitment methods	Retention methods	0	0	0	0	0	0	Interpreting data or results	0
Yes	Open to recruitment	0	0	0	Other	Yes	0	0	0	0	0	0	No	N/A	No	N/A	N/A	No	N/A	Yes	11-20	0	Face-to-face or telephone interview(s)	Face-to-face focus group(s) or group discussion(s)	0	0	No	Yes	Research design	0	0	0	0	0	0	0	0	Participant information materials (e.g. information sheets, consent forms, recruitment adverts)	Data collection tools (e.g. questionnaires, interview schedules)	Recruitment methods	0	0	0	0	0	0	0	0	0
Yes	Open to recruitment	0	0	Co-Investigator	0	Yes	0	0	0	0	0	0	No	N/A	No	N/A	N/A	Yes	1	Yes	11-20	0	Face-to-face or telephone interview(s)	Face-to-face focus group(s) or group discussion(s)	0	0	No	Yes	Research design	Undertaking the research (e.g. identifying or recruiting participants, collecting data)	Analysis and/or interpretation of results	Dissemination of findings	0	0	0	Funding application	0	Participant information materials (e.g. information sheets, consent forms, recruitment adverts)	Data collection tools (e.g. questionnaires, interview schedules)	Recruitment methods	Retention methods	0	0	0	0	Other	0	0	0
Yes	Open to recruitment	0	Chief Investigator	0	0	Yes	0	0	0	0	0	0	No	N/A	No	N/A	N/A	Yes	2	Yes	11-20	0	Face-to-face or telephone interview(s)	0	0	0	Yes	Don't know	Research design	0	0	Dissemination of findings	0	0	Research topic or question	0	0	Participant information materials (e.g. information sheets, consent forms, recruitment adverts)	Data collection tools (e.g. questionnaires, interview schedules)	0	Retention methods	0	0	0	0	0	0	0	0
Yes	Open to recruitment	Trial Manager or Trial Co-ordinator	0	0	0	Yes	0	0	0	0	0	0	No	N/A	Yes	2	No	Yes	1	Yes	11-20	0	Face-to-face or telephone interview(s)	Face-to-face focus group(s) or group discussion(s)	0	0	No	Don't know	Research design	Undertaking the research (e.g. identifying or recruiting participants, collecting data)	Analysis and/or interpretation of results	Dissemination of findings	0	0	0	Funding application	Intervention design	Participant information materials (e.g. information sheets, consent forms, recruitment adverts)	Data collection tools (e.g. questionnaires, interview schedules)	Recruitment methods	Retention methods	0	0	0	0	0	0	Interpreting data or results	0
Yes	Closed to recruitment and in follow-up	Trial Manager or Trial Co-ordinator	0	0	0	Yes	0	0	0	0	0	0	No	N/A	No	N/A	N/A	Yes	1	Yes	11-20	Online or paper survey(s)	0	0	0	Other	No	Yes	Research design	0	Analysis and/or interpretation of results	Dissemination of findings	0	0	0	Funding application	Intervention design	Participant information materials (e.g. information sheets, consent forms, recruitment adverts)	Data collection tools (e.g. questionnaires, interview schedules)	0	0	0	0	0	0	0	0	Interpreting data or results	0
Yes	Open to recruitment	Trial Manager or Trial Co-ordinator	0	0	0	Yes	0	0	0	0	0	0	Yes	1	Yes	1	Yes - all of them are co-applicant(s)	Yes	1	Yes	11-20	0	Face-to-face or telephone interview(s)	Face-to-face focus group(s) or group discussion(s)	0	0	Yes	No	0	0	0	Dissemination of findings	0	0	0	0	0	0	0	0	0	0	0	0	0	0	0	0	0
Yes	Open to recruitment	0	0	Co-Investigator	0	Yes	0	0	0	0	0	0	Yes	1	No	N/A	N/A	Yes	1	Yes	More than 20	Online or paper survey(s)	0	0	0	0	No	Don't know	Research design	0	0	Dissemination of findings	0	0	Research topic or question	0	Intervention design	Participant information materials (e.g. information sheets, consent forms, recruitment adverts)	0	0	0	0	0	0	0	0	0	0	0
Yes	In set up	0	Chief Investigator	0	0	Yes	0	0	0	0	0	0	No	N/A	Yes	1	No	Yes	Don't know	Yes	Don't know	0	0	Face-to-face focus group(s) or group discussion(s)	0	0	No	Yes	Research design	0	0	Dissemination of findings	0	0	0	Funding application	Intervention design	Participant information materials (e.g. information sheets, consent forms, recruitment adverts)	Data collection tools (e.g. questionnaires, interview schedules)	0	0	0	0	0	0	0	0	0	0
Yes	Closed to recruitment and in follow-up	0	Chief Investigator	0	0	Yes	0	0	0	0	0	0	No	N/A	No	N/A	N/A	Don’t know	N/A	Yes	Don't know	0	0	Face-to-face focus group(s) or group discussion(s)	0	0	No	No	Research design	0	Analysis and/or interpretation of results	0	0	0	0	0	0	Participant information materials (e.g. information sheets, consent forms, recruitment adverts)	0	0	0	0	0	0	0	0	0	Interpreting data or results	0
Yes	Open to recruitment	Trial Manager or Trial Co-ordinator	0	0	0	Yes	0	0	0	0	0	0	Yes	1	Yes	1	Yes - all of them are co-applicant(s)	No	N/A	Yes	Don't know	0	0	Face-to-face focus group(s) or group discussion(s)	0	0	No	Yes	Research design	0	0	Dissemination of findings	0	0	0	Funding application	0	Participant information materials (e.g. information sheets, consent forms, recruitment adverts)	0	0	0	0	0	0	0	0	0	0	0
Yes	Open to recruitment	0	Chief Investigator	0	0	Yes	0	0	0	0	0	0	No	N/A	No	N/A	N/A	Yes	2	Yes	Don't know	Online or paper survey(s)	0	Face-to-face focus group(s) or group discussion(s)	Email consultation(s)	0	No	Yes	Research design	0	0	Dissemination of findings	0	0	Research topic or question	Funding application	0	Participant information materials (e.g. information sheets, consent forms, recruitment adverts)	0	0	0	0	0	0	0	0	0	0	0
Yes	Open to recruitment	Trial Manager or Trial Co-ordinator	0	0	0	Yes	0	0	0	0	0	0	No	N/A	No	N/A	N/A	Yes	1	Yes	Don't know	0	0	0	0	Other	No	No	Research design	0	0	Dissemination of findings	0	Other	0	0	Intervention design	Participant information materials (e.g. information sheets, consent forms, recruitment adverts)	0	0	0	0	0	0	0	0	0	0	0
Yes	Open to recruitment	Trial Manager or Trial Co-ordinator	0	0	0	Yes	0	0	0	0	0	0	No	N/A	No	N/A	N/A	Yes	1	Yes	Don't know	0	0	Face-to-face focus group(s) or group discussion(s)	0	0	No	Don't know	Research design	0	Analysis and/or interpretation of results	0	0	0	Research topic or question	0	0	Participant information materials (e.g. information sheets, consent forms, recruitment adverts)	Data collection tools (e.g. questionnaires, interview schedules)	0	0	0	0	0	0	Other	0	Interpreting data or results	0
Yes	Closed to recruitment and in follow-up	Trial Manager or Trial Co-ordinator	0	0	0	Yes	0	0	0	0	0	0	No	N/A	No	N/A	N/A	Yes	1	Yes	Don't know	0	0	Face-to-face focus group(s) or group discussion(s)	0	0	No	Yes	0	0	0	Dissemination of findings	0	0	0	0	0	0	0	0	0	0	0	0	0	0	0	0	0
Yes	Open to recruitment	Trial Manager or Trial Co-ordinator	0	0	0	Yes	0	0	0	0	0	0	No	N/A	No	N/A	N/A	No	N/A	Yes	Don't know	0	0	0	Email consultation(s)	0	Yes	No	0	0	0	Dissemination of findings	0	0	0	0	0	0	0	0	0	0	0	0	0	0	0	0	0
Yes	Closed to recruitment and in follow-up	0	0	0	Other	Yes	0	0	0	0	0	0	Yes	1	Yes	3	Yes - some of them are co-applicant(s)	Yes	Don't know	Yes	Don't know	0	Face-to-face or telephone interview(s)	Face-to-face focus group(s) or group discussion(s)	Email consultation(s)	0	Yes	Yes	Research design	0	0	Dissemination of findings	0	0	0	0	0	Participant information materials (e.g. information sheets, consent forms, recruitment adverts)	Data collection tools (e.g. questionnaires, interview schedules)	Recruitment methods	0	0	0	0	0	0	0	0	0
Yes	Open to recruitment	0	0	0	Other	Yes	0	0	0	0	0	0	Yes	1	No	N/A	N/A	Yes	1	Yes	More than 20	0	Face-to-face or telephone interview(s)	0	0	0	Yes	Yes	Research design	0	Analysis and/or interpretation of results	Dissemination of findings	0	0	0	Funding application	0	Participant information materials (e.g. information sheets, consent forms, recruitment adverts)	Data collection tools (e.g. questionnaires, interview schedules)	0	Retention methods	0	0	0	0	0	0	Interpreting data or results	0
Yes	Open to recruitment	Trial Manager or Trial Co-ordinator	0	0	0	Yes	0	0	0	0	0	0	Yes	1	No	N/A	N/A	Yes	1	Yes	More than 20	Online or paper survey(s)	Face-to-face or telephone interview(s)	Face-to-face focus group(s) or group discussion(s)	0	0	Yes	Yes	Research design	0	0	Dissemination of findings	0	0	0	Funding application	0	0	0	0	0	Other	0	0	0	0	0	0	0
Yes	Open to recruitment	0	0	0	Other	Yes	0	0	0	0	0	0	Yes	2	No	N/A	N/A	Yes	1	Yes	More than 20	0	Face-to-face or telephone interview(s)	0	0	0	No	Yes	Research design	0	Analysis and/or interpretation of results	Dissemination of findings	0	0	0	Funding application	Intervention design	Participant information materials (e.g. information sheets, consent forms, recruitment adverts)	Data collection tools (e.g. questionnaires, interview schedules)	Recruitment methods	Retention methods	0	0	0	0	0	0	Interpreting data or results	0
Yes	Open to recruitment	0	Chief Investigator	0	0	Yes	0	0	0	0	0	0	Yes	1	No	N/A	N/A	Yes	3 or more	Yes	More than 20	0	0	0	Email consultation(s)	Other	No	No	Research design	Undertaking the research (e.g. identifying or recruiting participants, collecting data)	0	Dissemination of findings	0	0	Research topic or question	Funding application	Intervention design	Participant information materials (e.g. information sheets, consent forms, recruitment adverts)	Data collection tools (e.g. questionnaires, interview schedules)	Recruitment methods	0	0	Identifying or screening potential participants	0	0	0	0	0	0
Yes	Closed to recruitment and in follow-up	0	0	Co-Investigator	0	Yes	0	0	0	0	0	0	No	N/A	No	N/A	N/A	N/A - there is no TSC	N/A	Yes	N/A	0	0	0	0	0	N/A	No	Research design	0	0	0	0	0	0	0	Intervention design	Participant information materials (e.g. information sheets, consent forms, recruitment adverts)	Data collection tools (e.g. questionnaires, interview schedules)	0	Retention methods	0	0	0	0	0	0	0	0
Yes	In set up	Trial Manager or Trial Co-ordinator	0	0	0	No	It was not a requirement when this trial was set up	It is unlikely to improve the trial	0	0	0	0	N/A	N/A	N/A	N/A	N/A	N/A	N/A	N/A	N/A	0	0	0	0	0	N/A	N/A	0	0	0	0	0	0	0	0	0	0	0	0	0	0	0	0	0	0	0	0	0
Yes	Open to recruitment	Trial Manager or Trial Co-ordinator	0	0	0	Yes	0	0	0	0	0	0	Yes	1	Yes	1	Yes - all of them are co-applicant(s)	Yes	1	No	N/A	0	0	0	0	0	N/A	Don't know	Research design	Undertaking the research (e.g. identifying or recruiting participants, collecting data)	0	Dissemination of findings	0	0	0	Funding application	0	Participant information materials (e.g. information sheets, consent forms, recruitment adverts)	0	0	0	0	Identifying or screening potential participants	0	0	0	0	0	0
Yes	Closed to recruitment and in follow-up	0	Chief Investigator	0	0	Yes	0	0	0	0	0	0	Yes	1	Yes	1	Yes - all of them are co-applicant(s)	Yes	1	No	N/A	0	0	0	0	0	N/A	No	Research design	0	0	0	0	0	0	Funding application	Intervention design	Participant information materials (e.g. information sheets, consent forms, recruitment adverts)	0	0	Retention methods	0	0	0	0	0	0	0	0
Yes	Open to recruitment	0	0	Co-Investigator	0	Yes	0	0	0	0	0	0	No	N/A	Yes	2	No	Yes	1	No	N/A	0	0	0	0	0	N/A	No	Research design	Undertaking the research (e.g. identifying or recruiting participants, collecting data)	Analysis and/or interpretation of results	Dissemination of findings	0	0	0	Funding application	Intervention design	Participant information materials (e.g. information sheets, consent forms, recruitment adverts)	Data collection tools (e.g. questionnaires, interview schedules)	Recruitment methods	Retention methods	0	Identifying or screening potential participants	0	0	0	0	Interpreting data or results	0
Yes	Closed to recruitment and in follow-up	Trial Manager or Trial Co-ordinator	0	0	0	No	It was not a requirement when this trial was set up	It is unlikely to improve the trial	0	0	0	0	N/A	N/A	N/A	N/A	N/A	N/A	N/A	N/A	N/A	0	0	0	0	0	N/A	N/A	0	0	0	0	0	0	0	0	0	0	0	0	0	0	0	0	0	0	0	0	0
Yes	Closed to recruitment and in follow-up	Trial Manager or Trial Co-ordinator	0	0	0	Yes	0	0	0	0	0	0	No	N/A	No	N/A	N/A	Yes	2	No	N/A	0	0	0	0	0	N/A	No	Research design	0	Analysis and/or interpretation of results	Dissemination of findings	0	0	0	Funding application	0	Participant information materials (e.g. information sheets, consent forms, recruitment adverts)	Data collection tools (e.g. questionnaires, interview schedules)	Recruitment methods	0	0	0	0	0	0	0	Interpreting data or results	0
Yes	Open to recruitment	Trial Manager or Trial Co-ordinator	0	0	0	Yes	0	0	0	0	0	0	Don’t know	N/A	Yes	1	No	Yes	1	Don’t know	N/A	0	0	0	0	0	N/A	Don't know	0	Undertaking the research (e.g. identifying or recruiting participants, collecting data)	0	Dissemination of findings	0	0	0	0	0	0	0	0	0	0	Identifying or screening potential participants	Collecting research data	0	Other	0	0	0
Yes	Closed to recruitment and in follow-up	Trial Manager or Trial Co-ordinator	0	0	0	Yes	0	0	0	0	0	0	No	N/A	No	N/A	N/A	Yes	2	No	N/A	0	0	0	0	0	N/A	No	Research design	0	0	Dissemination of findings	0	0	0	0	0	Participant information materials (e.g. information sheets, consent forms, recruitment adverts)	Data collection tools (e.g. questionnaires, interview schedules)	Recruitment methods	Retention methods	0	0	0	0	0	0	0	0
Yes	Open to recruitment	Trial Manager or Trial Co-ordinator	0	0	0	Yes	0	0	0	0	0	0	Yes	1	No	N/A	N/A	Yes	1	No	N/A	0	0	0	0	0	N/A	Don't know	Research design	0	0	0	0	0	0	0	0	0	Data collection tools (e.g. questionnaires, interview schedules)	0	0	0	0	0	0	0	0	0	0
Yes	Open to recruitment	Trial Manager or Trial Co-ordinator	0	0	0	Yes	0	0	0	0	0	0	Yes	1	Yes	1	Yes - all of them are co-applicant(s)	Yes	1	No	N/A	0	0	0	0	0	N/A	Yes	Research design	0	0	Dissemination of findings	0	0	0	Funding application	0	Participant information materials (e.g. information sheets, consent forms, recruitment adverts)	Data collection tools (e.g. questionnaires, interview schedules)	Recruitment methods	Retention methods	0	0	0	0	0	0	0	0
Yes	Open to recruitment	0	0	0	Other	Yes	0	0	0	0	0	0	No	N/A	No	N/A	N/A	Yes	1	No	N/A	0	0	0	0	0	N/A	Yes	Research design	0	0	0	0	0	0	0	0	Participant information materials (e.g. information sheets, consent forms, recruitment adverts)	0	0	0	0	0	0	0	Other	0	0	0
Yes	Open to recruitment	0	0	0	Other	Yes	0	0	0	0	0	0	No	N/A	Yes	3	No	Yes	3 or more	No	N/A	0	0	0	0	0	N/A	Don't know	Research design	Undertaking the research (e.g. identifying or recruiting participants, collecting data)	0	0	0	0	0	0	0	0	0	Recruitment methods	0	0	0	Collecting research data	0	0	0	0	0
Yes	Closed to recruitment and in follow-up	Trial Manager or Trial Co-ordinator	0	0	0	Yes	0	0	0	0	0	0	Yes	2	Yes	2	No	Yes	2	No	N/A	0	0	0	0	0	N/A	No	Research design	0	Analysis and/or interpretation of results	0	0	0	Research topic or question	0	0	Participant information materials (e.g. information sheets, consent forms, recruitment adverts)	Data collection tools (e.g. questionnaires, interview schedules)	Recruitment methods	Retention methods	0	0	0	0	0	0	0	0
Yes	Open to recruitment	Trial Manager or Trial Co-ordinator	0	0	0	Yes	0	0	0	0	0	0	No	N/A	No	N/A	N/A	No	N/A	No	N/A	0	0	0	0	0	N/A	No	Research design	0	0	0	0	Other	0	0	0	0	Data collection tools (e.g. questionnaires, interview schedules)	0	Retention methods	0	0	0	0	0	0	0	0
Yes	Closed to recruitment and in follow-up	Trial Manager or Trial Co-ordinator	0	0	0	No	0	0	0	0	0	Other	N/A	N/A	N/A	N/A	N/A	N/A	N/A	N/A	N/A	0	0	0	0	0	N/A	N/A	0	0	0	0	0	0	0	0	0	0	0	0	0	0	0	0	0	0	0	0	0
Yes	Open to recruitment	Trial Manager or Trial Co-ordinator	0	0	0	No	It was not a requirement when this trial was set up	It is unlikely to improve the trial	0	0	Don’t know	0	N/A	N/A	N/A	N/A	N/A	N/A	N/A	N/A	N/A	0	0	0	0	0	N/A	N/A	0	0	0	0	0	0	0	0	0	0	0	0	0	0	0	0	0	0	0	0	0
Yes	Open to recruitment	Trial Manager or Trial Co-ordinator	0	0	0	Yes	0	0	0	0	0	0	Yes	1	Yes	1	Yes - all of them are co-applicant(s)	Yes	2	Don’t know	N/A	0	0	0	0	0	N/A	Don't know	Research design	Undertaking the research (e.g. identifying or recruiting participants, collecting data)	Analysis and/or interpretation of results	Dissemination of findings	0	0	Research topic or question	Funding application	0	Participant information materials (e.g. information sheets, consent forms, recruitment adverts)	0	Recruitment methods	0	0	0	0	0	0	0	Interpreting data or results	0
Yes	Open to recruitment	0	0	Co-Investigator	0	No	It was not a requirement when this trial was set up	0	0	0	0	0	N/A	N/A	N/A	N/A	N/A	N/A	N/A	N/A	N/A	0	0	0	0	0	N/A	N/A	0	0	0	0	0	0	0	0	0	0	0	0	0	0	0	0	0	0	0	0	0
Yes	Open to recruitment	Trial Manager or Trial Co-ordinator	0	0	0	Yes	0	0	0	0	0	0	Yes	1	No	N/A	N/A	Yes	1	No	N/A	0	0	0	0	0	N/A	No	Research design	Undertaking the research (e.g. identifying or recruiting participants, collecting data)	0	0	0	0	0	Funding application	0	Participant information materials (e.g. information sheets, consent forms, recruitment adverts)	0	Recruitment methods	0	0	Identifying or screening potential participants	0	0	0	0	0	0
Yes	Open to recruitment	Trial Manager or Trial Co-ordinator	0	0	0	Yes	0	0	0	0	0	0	No	N/A	Yes	2	No	No	N/A	Don’t know	N/A	0	0	0	0	0	N/A	Don't know	Research design	0	0	0	0	0	0	0	0	Participant information materials (e.g. information sheets, consent forms, recruitment adverts)	Data collection tools (e.g. questionnaires, interview schedules)	0	0	0	0	0	0	0	0	0	0
Yes	Closed to recruitment and in follow-up	0	Chief Investigator	0	0	Yes	0	0	0	0	0	0	No	N/A	No	N/A	N/A	N/A - there is no TSC	N/A	No	N/A	0	0	0	0	0	N/A	No	Research design	0	0	Dissemination of findings	0	0	0	0	Intervention design	Participant information materials (e.g. information sheets, consent forms, recruitment adverts)	Data collection tools (e.g. questionnaires, interview schedules)	Recruitment methods	Retention methods	0	0	0	0	0	0	0	0
Yes	Open to recruitment	Trial Manager or Trial Co-ordinator	0	0	0	Yes	0	0	0	0	0	0	No	N/A	No	N/A	N/A	Yes	2	No	N/A	0	0	0	0	0	N/A	Yes	Research design	0	0	Dissemination of findings	0	0	0	Funding application	0	Participant information materials (e.g. information sheets, consent forms, recruitment adverts)	0	Recruitment methods	0	0	0	0	0	0	0	0	0
Yes	Open to recruitment	Trial Manager or Trial Co-ordinator	0	0	0	Yes	0	0	0	0	0	0	Yes	1	No	N/A	N/A	Yes	2	Don’t know	N/A	0	0	0	0	0	N/A	Don't know	Research design	Undertaking the research (e.g. identifying or recruiting participants, collecting data)	0	Dissemination of findings	0	Other	0	0	0	0	0	0	0	Other	0	0	Don’t know	Other	0	0	0
Yes	Closed to recruitment and in follow-up	Trial Manager or Trial Co-ordinator	0	0	0	Yes	0	0	0	0	0	0	Yes	1	Yes	1	Yes - all of them are co-applicant(s)	Yes	1	No	N/A	0	0	0	0	0	N/A	No	Research design	0	0	0	0	0	0	Funding application	0	Participant information materials (e.g. information sheets, consent forms, recruitment adverts)	Data collection tools (e.g. questionnaires, interview schedules)	Recruitment methods	0	0	0	0	0	0	0	0	0
Yes	Open to recruitment	Trial Manager or Trial Co-ordinator	0	0	0	No	0	0	0	0	Don’t know	0	N/A	N/A	N/A	N/A	N/A	N/A	N/A	N/A	N/A	0	0	0	0	0	N/A	N/A	0	0	0	0	0	0	0	0	0	0	0	0	0	0	0	0	0	0	0	0	0
Yes	Open to recruitment	0	0	0	Other	Yes	0	0	0	0	0	0	Yes	1	Yes	2	No	Yes	1	No	N/A	0	0	0	0	0	N/A	No	Research design	0	Analysis and/or interpretation of results	0	0	0	0	Funding application	0	Participant information materials (e.g. information sheets, consent forms, recruitment adverts)	Data collection tools (e.g. questionnaires, interview schedules)	Recruitment methods	0	0	0	0	0	0	Analysing research data	0	0
[truncated: 88 more columns]

## Sheet: Variables
Name	Type	Width	Decimals	Label	Values	Missing	Transformations
URN	String	40	0	Unique Response Number	None	None	Variable removed to preserve anonymity
StudyID	Numeric	8	0	Last 7 digits of URN	None	None	Variable removed to preserve anonymity
Q1	Numeric	6	0	I have read and understood the above statements and agree to take part in this survey	{1, Yes}...	0
Q3	Numeric	6	0	At what stage is this trial currently?	{1, In set up}...	0
Q4_1	Numeric	6	0	What is your role in the trial? - Trial Manager or Trial Co-ordinator	{1, Trial Manager or Trial Co-ordinator}...	0
Q4_2	Numeric	6	0	What is your role in the trial? - Chief Investigator	{1, Chief Investigator}...	0
Q4_3	Numeric	6	0	What is your role in the trial? - Co-Investigator	{1, Co-Investigator}...	0
Q4_4	Numeric	6	0	What is your role in the trial? - Other	{1, Other}...	0
Q4_a	String	32767	0	If you selected Other, please specify:	None	None	Variable removed to preserve anonymity
Q5	String	32767	0	Comments:	None	None	Variable removed to preserve anonymity
Q6	Numeric	6	0	Is there, or has there been, any PPI in this trial according to the definition above?	{1, Yes}...	3
Q7	String	32767	0	Comments:	None	None	Variable removed to preserve anonymity
Q8_1	Numeric	6	0	What was the reason for not including PPI (according to our definition) in your trial? Please tick all that apply. - It was not a requirement when this trial was set up	{1, It was not a requirement when this trial was set up}...	0
Q8_2	Numeric	6	0	What was the reason for not including PPI (according to our definition) in your trial? Please tick all that apply. - It is unlikely to improve the trial	{1, It is unlikely to improve the trial}...	0
Q8_3	Numeric	6	0	What was the reason for not including PPI (according to our definition) in your trial? Please tick all that apply. - It is too expensive	{1, It is too expensive}...	0
Q8_4	Numeric	6	0	What was the reason for not including PPI (according to our definition) in your trial? Please tick all that apply. - It is too time consuming	{1, It is too time consuming}...	0
Q8_5	Numeric	6	0	What was the reason for not including PPI (according to our definition) in your trial? Please tick all that apply. - Don’t know	{1, Don’t know}...	0
Q8_6	Numeric	6	0	What was the reason for not including PPI (according to our definition) in your trial? Please tick all that apply. - Other	{1, Other}...	0
Q8_a	String	32767	0	If you selected Other, please specify:	None	None	Variable removed to preserve anonymity
Q9	String	32767	0	We acknowledge that there is no single, universally agreed definition of PPI in health research. If there is anything you have been doing, or plan to do, that you or the trial team consider to be PPI, please describe it here:	None	None	Variable removed to preserve anonymity
Q10	String	32767	0	Comments:	None	None	Variable removed to preserve anonymity
Q11	Numeric	6	0	Are any PPI contributors included as co-applicants on the grant for this trial?	{1, Yes}...	0
Q11_a	Numeric	6	0	If yes, how many? Please select from drop-down list.	{1, 1}...	0
Q12	String	32767	0	Comments:	None	None	Variable removed to preserve anonymity
Q13	Numeric	6	0	Are any PPI contributors formal members of your Trial Management Group (TMG) or equivalent study team?	{1, Yes}...	0
Q13_a	Numeric	6	0	If yes, how many? Please select from drop-down list.	{1, 1}...	0
Q13_b	Numeric	6	0	Are any of these PPI contributors also co-applicants?	{1, Yes - all of them are co-applicant(s)}...	0
Q14	String	32767	0	Comments:	None	None	Variable removed to preserve anonymity
Q15	Numeric	6	0	Are any PPI contributors formal members of your Trial Steering Committee (TSC)?	{1, Yes}...	0
Q15_a	Numeric	6	0	If yes, how many? Please select from drop-down list.	{1, 1}...	0	3, 4 and '5 or more' have been collapsed into '3 or more' to preserve anonymity
Q16	String	32767	0	Comments:	None	None	Variable removed to preserve anonymity
Q17	Numeric	6	0	Apart from any PPI you have already told us about, have you consulted, or will you consult, any other patients, service users, carers or members of the public about any aspects of this trial?	{1, Yes}...	0
Q17_a	Numeric	6	0	If yes, how many? Please select from drop-down list.	{1, 1}...	0	To preserve anonymity: 3, 4 and 5 have been collapsed into '3-5'; 21-30 and 'more than 50' have been collapsed into 'more than 20'.
Q17_b_1	Numeric	6	0	Which of the following methods of consultation have been, or will be, used with this person or these people? Please tick all that apply. - Online or paper survey(s)	{1, Online or paper survey(s)}...	0
Q17_b_2	Numeric	6	0	Which of the following methods of consultation have been, or will be, used with this person or these people? Please tick all that apply. - Face-to-face or telephone interview(s)	{1, Face-to-face or telephone interview(s)}...	0
Q17_b_3	Numeric	6	0	Which of the following methods of consultation have been, or will be, used with this person or these people? Please tick all that apply. - Face-to-face focus group(s) or group discussion(s)	{1, Face-to-face focus group(s) or group discussion(s)}...	0
Q17_b_4	Numeric	6	0	Which of the following methods of consultation have been, or will be, used with this person or these people? Please tick all that apply. - Email consultation(s)	{1, Email consultation(s)}...	0
Q17_b_5	Numeric	6	0	Which of the following methods of consultation have been, or will be, used with this person or these people? Please tick all that apply. - Online group discussion(s) or forum(s)	{1, Online group discussion(s) or forum(s)}...	0	Recoded as 'other' and merged with Q17_b_6 to preserve anonymity
Q17_b_6	Numeric	6	0	Which of the following methods of consultation have been, or will be, used with this person or these people? Please tick all that apply. - Other	{1, Other}...	0
Q17_b_i	String	32767	0	If you selected Other, please specify:	None	None	Variable removed to preserve anonymity
Q17_c	Numeric	6	0	Is/was all or part of this consultation a formal research project (requiring ethics committee approval and informed consent from participants)?	{1, Yes}...	0
Q18	String	32767	0	Comments:	None	None	Variable removed to preserve anonymity
Q19	Numeric	6	0	Have you included, or will you include, PPI in your trial in any other way? (i.e. not as co-applicants, members of the Trial Management Group or trial team, members of the Trial Steering Committee, or consultants)	{1, Yes}...	0
Q19_a	String	32767	0	If yes, please describe in as much detail as possible:	None	None	Variable removed to preserve anonymity
Q20	String	32767	0	Comments:	None	None	Variable removed to preserve anonymity
Q21_1	Numeric	6	0	In which aspects of the research process have you actively involved, or will you involve, patients, service users, and/or their carers, or members of the public? - Research design	{1, Research design}...	0
Q21_2	Numeric	6	0	In which aspects of the research process have you actively involved, or will you involve, patients, service users, and/or their carers, or members of the public? - Undertaking the research (e.g. identifying or recruiting participants, collecting data)	{1, Undertaking the research (e.g. identifying or recruiting participants, collecting data)}...	0
Q21_3	Numeric	6	0	In which aspects of the research process have you actively involved, or will you involve, patients, service users, and/or their carers, or members of the public? - Analysis and/or interpretation of results	{1, Analysis and/or interpretation of results}...	0
Q21_4	Numeric	6	0	In which aspects of the research process have you actively involved, or will you involve, patients, service users, and/or their carers, or members of the public? - Dissemination of findings	{1, Dissemination of findings}...	0
Q21_5	Numeric	6	0	In which aspects of the research process have you actively involved, or will you involve, patients, service users, and/or their carers, or members of the public? - None of the above	{1, None of the above}...	0
Q21_6	Numeric	6	0	In which aspects of the research process have you actively involved, or will you involve, patients, service users, and/or their carers, or members of the public? - Other	{1, Other}...	0
Q21_a	String	32767	0	If you selected Other, please specify:	None	None	Variable removed to preserve anonymity
Q21_b_1	Numeric	6	0	Which aspects of research design? - Research topic or question	{1, Research topic or question}...	0
Q21_b_2	Numeric	6	0	Which aspects of research design? - Funding application	{1, Funding application}...	0
Q21_b_3	Numeric	6	0	Which aspects of research design? - Intervention design	{1, Intervention design}...	0
Q21_b_4	Numeric	6	0	Which aspects of research design? - Participant information materials (e.g. information sheets, consent forms, recruitment adverts)	{1, Participant information materials (e.g. information sheets, consent forms, recruitment adverts)}...	0
Q21_b_5	Numeric	6	0	Which aspects of research design? - Data collection tools (e.g. questionnaires, interview schedules)	{1, Data collection tools (e.g. questionnaires, interview schedules)}...	0
Q21_b_6	Numeric	6	0	Which aspects of research design? - Recruitment methods	{1, Recruitment methods}...	0
Q21_b_7	Numeric	6	0	Which aspects of research design? - Retention methods	{1, Retention methods}...	0
Q21_b_8	Numeric	6	0	Which aspects of research design? - Don't know	{1, Don't know}...	0	Variable removed to preserve anonymity
Q21_b_9	Numeric	6	0	Which aspects of research design? - Other	{1, Other}...	0
Q21_b_i	String	32767	0	If you selected Other, please specify:	None	None	Variable removed to preserve anonymity
Q21_c_1	Numeric	6	0	Which aspects of undertaking the research? Please tick all that apply. - Promoting the trial to encourage recruitment	{1, Promoting the trial to encourage recruitment}...	0
Q21_c_2	Numeric	6	0	Which aspects of undertaking the research? Please tick all that apply. - Identifying or screening potential participants	{1, Identifying or screening potential participants}...	0
Q21_c_3	Numeric	6	0	Which aspects of undertaking the research? Please tick all that apply. - Taking consent from participants	{1, Taking consent from participants}...	0	Recoded as 'other' and merged with Q21_c_6 to preserve anonymity
Q21_c_4	Numeric	6	0	Which aspects of undertaking the research? Please tick all that apply. - Collecting research data	{1, Collecting research data}...	0
Q21_c_5	Numeric	6	0	Which aspects of undertaking the research? Please tick all that apply. - Don’t know	{1, Don’t know}...	0
Q21_c_6	Numeric	6	0	Which aspects of undertaking the research? Please tick all that apply. - Other	{1, Other}...	0
Q21_c_i	String	32767	0	If you selected Other, please specify:	None	None	Variable removed to preserve anonymity
Q21_d_1	Numeric	6	0	Which aspects of analysis and interpretation? Please tick all that apply. - Analysing research data	{1, Analysing research data}...	0
Q21_d_2	Numeric	6	0	Which aspects of analysis and interpretation? Please tick all that apply. - Interpreting data or results	{1, Interpreting data or results}...	0
Q21_d_3	Numeric	6	0	Which aspects of analysis and interpretation? Please tick all that apply. - Don’t know	{1, Don’t know}...	0
Q21_d_4	Numeric	6	0	Which aspects of analysis and interpretation? Please tick all that apply. - Other	{1, Other}...	0
Q21_d_i	String	32767	0	If you selected Other, please specify:	None	None	Variable removed to preserve anonymity
Q21_e_1	Numeric	6	0	Which aspects of dissemination? Please tick all that apply. - Writing or reviewing research reports	{1, Writing or reviewing research reports}...	0
Q21_e_2	Numeric	6	0	Which aspects of dissemination? Please tick all that apply. - Writing or reviewing lay summaries	{1, Writing or reviewing lay summaries}...	0
Q21_e_3	Numeric	6	0	Which aspects of dissemination? Please tick all that apply. - Presenting the findings at a research conference	{1, Presenting the findings at a research conference}...	0
Q21_e_4	Numeric	6	0	Which aspects of dissemination? Please tick all that apply. - Presenting the findings to a lay audience	{1, Presenting the findings to a lay audience}...	0
Q21_e_5	Numeric	6	0	Which aspects of dissemination? Please tick all that apply. - Suggesting routes/platforms for dissemination	{1, Suggesting routes/platforms for dissemination}...	0
Q21_e_6	Numeric	6	0	Which aspects of dissemination? Please tick all that apply. - Don’t know	{1, Don’t know}...	0
Q21_e_7	Numeric	6	0	Which aspects of dissemination? Please tick all that apply. - Other	{1, Other}...	0
Q21_e_i	String	32767	0	If you selected Other, please specify:	None	None	Variable removed to preserve anonymity
Q22	String	32767	0	Comments:	None	None	Variable removed to preserve anonymity
Q23_1	Numeric	6	0	In which of the following way(s) have the PPI contributor(s) provided input, or will they provide input? Please tick all that apply. - Face-to-face meeting(s)	{1, Face-to-face meeting(s)}...	0
Q23_2	Numeric	6	0	In which of the following way(s) have the PPI contributor(s) provided input, or will they provide input? Please tick all that apply. - Teleconference(s)	{1, Teleconference(s)}...	0
Q23_3	Numeric	6	0	In which of the following way(s) have the PPI contributor(s) provided input, or will they provide input? Please tick all that apply. - Telephone call(s) with member of research team	{1, Telephone call(s) with member of research team}...	0
Q23_4	Numeric	6	0	In which of the following way(s) have the PPI contributor(s) provided input, or will they provide input? Please tick all that apply. - Email(s)	{1, Email(s)}...	0
Q23_5	Numeric	6	0	In which of the following way(s) have the PPI contributor(s) provided input, or will they provide input? Please tick all that apply. - Social media messages (e.g. Facebook, Twitter)	{1, Social media messages (e.g. Facebook, Twitter)}...	0
Q23_6	Numeric	6	0	In which of the following way(s) have the PPI contributor(s) provided input, or will they provide input? Please tick all that apply. - Don’t know	{1, Don’t know}...	0
Q23_7	Numeric	6	0	In which of the following way(s) have the PPI contributor(s) provided input, or will they provide input? Please tick all that apply. - Other	{1, Other}...	0
Q23_a	String	32767	0	If you selected Other, please specify:	None	None	Variable removed to preserve anonymity
Q23_b_1	Numeric	6	0	If they provide input via face-to-face meetings, who chairs these meetings? Please tick all that apply. - A member of trial staff	{1, A member of trial staff}...	0	To preserve anonymity, this variable was combined with Q23_c_1 to create Q23_bc_1 (see below)
Q23_b_2	Numeric	6	0	If they provide input via face-to-face meetings, who chairs these meetings? Please tick all that apply. - A patient or lay chair	{1, A patient or lay chair}...	0	To preserve anonymity, this variable was combined with Q23_c_2 to create Q23_bc_2 (see below)
Q23_b_3	Numeric	6	0	If they provide input via face-to-face meetings, who chairs these meetings? Please tick all that apply. - An external facilitator/chair	{1, An external facilitator/chair}...	0	To preserve anonymity, this variable was combined with Q23_c_3 to create Q23_bc_3 (see below)
Q23_b_4	Numeric	6	0	If they provide input via face-to-face meetings, who chairs these meetings? Please tick all that apply. - Don’t know	{1, Don’t know}...	0	To preserve anonymity, this variable was combined with Q23_c_4 to create Q23_bc_4 (see below)
Q23_b_5	Numeric	6	0	If they provide input via face-to-face meetings, who chairs these meetings? Please tick all that apply. - Other	{1, Other}...	0	To preserve anonymity, this variable was combined with Q23_c_5 to create Q23_bc_5 (see below)
Q23_b_i	String	32767	0	If you selected Other, please specify:	None	None	Variable removed to preserve anonymity
Q23_c_1	Numeric	6	0	If they provide input via teleconferences, who chairs these teleconferences? Please tick all that apply. - A member of trial staff	{1, A member of trial staff}...	0	To preserve anonymity, this variable was combined with Q23_b_1 to create Q23_bc_1 (see below)
Q23_c_2	Numeric	6	0	If they provide input via teleconferences, who chairs these teleconferences? Please tick all that apply. - A patient or lay chair	{1, A patient or lay chair}...	0	To preserve anonymity, this variable was combined with Q23_b_2 to create Q23_bc_2 (see below)
Q23_c_3	Numeric	6	0	If they provide input via teleconferences, who chairs these teleconferences? Please tick all that apply. - An external facilitator/chair	{1, An external facilitator/chair}...	0	To preserve anonymity, this variable was combined with Q23_b_3 to create Q23_bc_3 (see below)
Q23_c_4	Numeric	6	0	If they provide input via teleconferences, who chairs these teleconferences? Please tick all that apply. - Don’t know	{1, Don’t know}...	0	To preserve anonymity, this variable was combined with Q23_b_4 to create Q23_bc_4 (see below)
Q23_c_5	Numeric	6	0	If they provide input via teleconferences, who chairs these teleconferences? Please tick all that apply. - Other	{1, Other}...	0	To preserve anonymity, this variable was combined with Q23_b_5 to create Q23_bc_5 (see below)
Q23_c_i	String	32767	0	If you selected Other, please specify:	None	None	Variable removed to preserve anonymity
Q23_bc_1	Numeric	6	0	If they provide input via [face-to-face meetings or teleconferences], who chairs these meetings? Please tick all that apply. - A member of trial staff	{1, A member of trial staff}...	0	To preserve anonymity, this variable was created by combining Q23_b_1 and Q23_c_1
Q23_bc_2	Numeric	6	0	If they provide input via [face-to-face meetings or teleconferences], who chairs these meetings? Please tick all that apply. - A patient or lay chair	{1, A patient or lay chair}...	0	To preserve anonymity, this variable was created by combining Q23_b_2 and Q23_c_2
Q23_bc_3	Numeric	6	0	If they provide input via [face-to-face meetings or teleconferences], who chairs these meetings? Please tick all that apply. - An external facilitator/chair	{1, An external facilitator/chair}...	0	To preserve anonymity, this variable was created by combining Q23_b_3 and Q23_c_3
Q23_bc_4	Numeric	6	0	If they provide input via [face-to-face meetings or teleconferences], who chairs these meetings? Please tick all that apply. - Don’t know	{1, Don’t know}...	0	To preserve anonymity, this variable was created by combining Q23_b_4 and Q23_c_4
Q23_bc_5	Numeric	6	0	If they provide input via [face-to-face meetings or teleconferences], who chairs these meetings? Please tick all that apply. - Other	{1, Other}...	0	To preserve anonymity, this variable was created by combining Q23_b_5 and Q23_c_5
Q24	String	32767	0	Comments:	None	None	Variable removed to preserve anonymity
Q25_1	Numeric	6	0	Who is/are the PPI contributor(s) you have told us about? Please tick all that apply. - Person/people who fulfill(s) the eligibility criteria for this trial	{1, Person/people who fulfill(s) the eligibility criteria for this trial}...	0
Q25_2	Numeric	6	0	Who is/are the PPI contributor(s) you have told us about? Please tick all that apply. - Other person/people with personal experience of the condition under study	{1, Other person/people with personal experience of the condition under study}...	0
Q25_3	Numeric	6	0	Who is/are the PPI contributor(s) you have told us about? Please tick all that apply. - Other patient(s), carer(s) or service user(s)	{1, Other patient(s), carer(s) or service user(s)}...	0
Q25_4	Numeric	6	0	Who is/are the PPI contributor(s) you have told us about? Please tick all that apply. - Lay member(s) of the public	{1, Lay member(s) of the public}...	0
Q25_5	Numeric	6	0	Who is/are the PPI contributor(s) you have told us about? Please tick all that apply. - Don’t know	{1, Don’t know}...	0
Q25_6	Numeric	6	0	Who is/are the PPI contributor(s) you have told us about? Please tick all that apply. - Other	{1, Other}...	0
Q25_a	String	32767	0	If you selected 'Other patient(s), carer(s) or service user(s)', please specify:	None	None	Variable removed to preserve anonymity
Q25_b	String	32767	0	If you selected Other, please specify:	None	None	Variable removed to preserve anonymity
Q26_1	Numeric	6	0	How was/were the PPI contributor(s) recruited? Please tick all that apply. - Open invitation/advert (e.g. newspaper, website, poster)	{1, Open invitation/advert (e.g. newspaper, website, poster)}...	0
Q26_2	Numeric	6	0	How was/were the PPI contributor(s) recruited? Please tick all that apply. - Asked person/people already known to member(s) of the trial team	{1, Asked person/people already known to member(s) of the trial team}...	0
Q26_3	Numeric	6	0	How was/were the PPI contributor(s) recruited? Please tick all that apply. - Approached an established group, service or organisation	{1, Approached an established group, service or organisation}...	0
Q26_4	Numeric	6	0	How was/were the PPI contributor(s) recruited? Please tick all that apply. - PPI contributor(s) approached the trial team	{1, PPI contributor(s) approached the trial team}...	0
Q26_5	Numeric	6	0	How was/were the PPI contributor(s) recruited? Please tick all that apply. - Don’t know	{1, Don’t know}...	0
Q26_6	Numeric	6	0	How was/were the PPI contributor(s) recruited? Please tick all that apply. - Other	{1, Other}...	0	Variable removed to preserve anonymity. 1 participant selected this response.
Q26_a	String	32767	0	If you selected Other, please specify:	None	None	Variable removed to preserve anonymity
Q26_b_1	Numeric	6	0	If you selected 'Asked person/people already known to member(s) of trial team', please specify who: - Patient(s) or former patient(s) of a clinician on the team	{1, Patient(s) or former patient(s) of a clinician on the team}...	0
Q26_b_2	Numeric	6	0	If you selected 'Asked person/people already known to member(s) of trial team', please specify who: - PPI contributor(s) from a previous study	{1, PPI contributor(s) from a previous study}...	0
Q26_b_3	Numeric	6	0	If you selected 'Asked person/people already known to member(s) of trial team', please specify who: - Participant(s) from a previous study	{1, Participant(s) from a previous study}...	0
Q26_b_4	Numeric	6	0	If you selected 'Asked person/people already known to member(s) of trial team', please specify who: - Participant(s) from this trial	{1, Participant(s) from this trial}...	0
Q26_b_5	Numeric	6	0	If you selected 'Asked person/people already known to member(s) of trial team', please specify who: - Acquaintance(s), friend(s) or relative(s)	{1, Acquaintance(s), friend(s) or relative(s)}...	0
Q26_b_6	Numeric	6	0	If you selected 'Asked person/people already known to member(s) of trial team', please specify who: - Don’t know	{1, Don’t know}...	0	Variable removed to preserve anonymity
Q26_b_7	Numeric	6	0	If you selected 'Asked person/people already known to member(s) of trial team', please specify who: - Other	{1, Other}...	0
Q26_b_i	String	32767	0	If you selected Other, please specify:	None	None	Variable removed to preserve anonymity
Q26_c_1	Numeric	6	0	If you selected 'Approached an established group, service or organisation', please specify type(s): - An established PPI group in my research centre / institution	{1, An established PPI group in my research centre / institution}...	0
Q26_c_2	Numeric	6	0	If you selected 'Approached an established group, service or organisation', please specify type(s): - A patient group or voluntary organisation	{1, A patient group or voluntary organisation}...	0
Q26_c_3	Numeric	6	0	If you selected 'Approached an established group, service or organisation', please specify type(s): - Research Design Service (RDS)	{1, Research Design Service (RDS)}...	0
Q26_c_4	Numeric	6	0	If you selected 'Approached an established group, service or organisation', please specify type(s): - Clinical Research Network (CRN)	{1, Clinical Research Network (CRN)}...	0
Q26_c_5	Numeric	6	0	If you selected 'Approached an established group, service or organisation', please specify type(s): - Don’t know	{1, Don’t know}...	0
Q26_c_6	Numeric	6	0	If you selected 'Approached an established group, service or organisation', please specify type(s): - Other	{1, Other}...	0
Q26_c_i	String	32767	0	If you selected Other, please specify:	None	None	Variable removed to preserve anonymity
Q27	Numeric	6	0	Has/have the PPI contributor(s) been given a written document outlining their role(s) in this specific trial?	{1, Yes - all PPI contributors}...	0
Q28	String	32767	0	Comments:	None	None	Variable removed to preserve anonymity
Q29_1	Numeric	6	0	Has the PPI in this trial been informed by any of the following guidance or resources? Please tick all that apply. - PPI policy or written guidance developed by my research centre or institution	{1, PPI policy or written guidance developed by my research centre or institution}...	0
Q29_2	Numeric	6	0	Has the PPI in this trial been informed by any of the following guidance or resources? Please tick all that apply. - Advice from a PPI expert within my research centre or institution	{1, Advice from a PPI expert within my research centre or institution}...	0
Q29_3	Numeric	6	0	Has the PPI in this trial been informed by any of the following guidance or resources? Please tick all that apply. - INVOLVE guidance documents and/or website	{1, INVOLVE guidance documents and/or website}...	0
Q29_4	Numeric	6	0	Has the PPI in this trial been informed by any of the following guidance or resources? Please tick all that apply. - Formal training in PPI for at least one member of trial staff	{1, Formal training in PPI for at least one member of trial staff}...	0
Q29_5	Numeric	6	0	Has the PPI in this trial been informed by any of the following guidance or resources? Please tick all that apply. - Research Design Service	{1, Research Design Service}...	0
Q29_6	Numeric	6	0	Has the PPI in this trial been informed by any of the following guidance or resources? Please tick all that apply. - None	{1, None}...	0
Q29_7	Numeric	6	0	Has the PPI in this trial been informed by any of the following guidance or resources? Please tick all that apply. - Don’t know	{1, Don’t know}...	0
Q29_8	Numeric	6	0	Has the PPI in this trial been informed by any of the following guidance or resources? Please tick all that apply. - Other	{1, Other}...	0
Q29_a	String	32767	0	If you selected Other, please specify:	None	None	Variable removed to preserve anonymity
Q30	Numeric	6	0	Are/were the PPI contributors reimbursed for any travel and/or out of pocket expenses related to their involvement?	{1, Yes - always}...	0
Q31	Numeric	6	0	Are/were the PPI contributors paid for their time related to involvement? (e.g. with vouchers, honoraria or direct payment)	{1, Yes - always}...	0
Q32	Numeric	6	0	Is there, or has there been, any specific funding for PPI in this trial?	{1, Yes}...	0
Q32_a_1	Numeric	6	0	If yes, who provided this funding? - It was part of the research grant	{1, It was part of the research grant}...	0
Q32_a_2	Numeric	6	0	If yes, who provided this funding? - My research centre / institution	{1, My research centre / institution}...	0
Q32_a_3	Numeric	6	0	If yes, who provided this funding? - Research Design Service	{1, Research Design Service}...	0
Q32_a_4	Numeric	6	0	If yes, who provided this funding? - Don’t know	{1, Don’t know}...	0
Q32_a_5	Numeric	6	0	If yes, who provided this funding? - Other	{1, Other}...	0
Q32_a_i	String	32767	0	If you selected Other, please specify:	None	None	Variable removed to preserve anonymity
Q33	String	32767	0	Comments:	None	None	Variable removed to preserve anonymity
Q34_1	Numeric	6	0	Why was PPI included in this trial? Please tick all that apply. - Required by funder(s)	{1, Required by funder(s)}...	0
Q34_2	Numeric	6	0	Why was PPI included in this trial? Please tick all that apply. - Institutional policy	{1, Institutional policy}...	0
Q34_3	Numeric	6	0	Why was PPI included in this trial? Please tick all that apply. - Considered morally or ethically the right thing to do	{1, Considered morally or ethically the right thing to do}...	0
Q34_4	Numeric	6	0	Why was PPI included in this trial? Please tick all that apply. - Believed to result in better research	{1, Believed to result in better research}...	0
Q34_5	Numeric	6	0	Why was PPI included in this trial? Please tick all that apply. - To improve recruitment of participants to this trial	{1, To improve recruitment of participants to this trial}...	0
Q34_6	Numeric	6	0	Why was PPI included in this trial? Please tick all that apply. - To improve retention of participants in this trial	{1, To improve retention of participants in this trial}...	0
Q34_7	Numeric	6	0	Why was PPI included in this trial? Please tick all that apply. - PPI contributor(s) offered their services	{1, PPI contributor(s) offered their services}...	0
Q34_8	Numeric	6	0	Why was PPI included in this trial? Please tick all that apply. - Don’t know	{1, Don’t know}...	0	Variable removed to preserve anonymity
Q34_9	Numeric	6	0	Why was PPI included in this trial? Please tick all that apply. - Other	{1, Other}...	0
Q34_a	String	32767	0	If you selected Other, please specify:	None	None	Variable removed to preserve anonymity
Q35	String	32767	0	Comments:	None	None	Variable removed to preserve anonymity
Q36	Numeric	6	0	Based on your experience of PPI in this trial, would you do anything differently next time?	{1, Yes}...	0
Q36_a	String	32767	0	If yes, please explain:	None	None	Variable removed to preserve anonymity
Q37	String	32767	0	Comments:	None	None	Variable removed to preserve anonymity
Q38_1_1	Numeric	6	0	PPI is morally/ethically the right thing to do - Strongly disagree	{1, Strongly disagree}...	0
Q38_1_2	Numeric	6	0	PPI is morally/ethically the right thing to do - Disagree	{1, Disagree}...	0
Q38_1_3	Numeric	6	0	PPI is morally/ethically the right thing to do - Undecided	{1, Undecided}...	0
Q38_1_4	Numeric	6	0	PPI is morally/ethically the right thing to do - Agree	{1, Agree}...	0
Q38_1_5	Numeric	6	0	PPI is morally/ethically the right thing to do - Strongly agree	{1, Strongly agree}...	0
Q38_2_1	Numeric	6	0	PPI can make a positive difference to surgical trials - Strongly disagree	{1, Strongly disagree}...	0	To preserve anonymity, this variable was combined with Q38_2_2 to create Q38_2_12
Q38_2_2	Numeric	6	0	PPI can make a positive difference to surgical trials - Disagree	{1, Disagree}...	0	To preserve anonymity, this variable was combined with Q38_2_1 to create Q38_2_12
Q38_2_12	Numeric			PPI can make a positive difference to surgical trials - [Disagree or Strongly disagree]			To preserve anonymity, this variable was created by combining Q38_2_1 and Q38_2_2
Q38_2_3	Numeric	6	0	PPI can make a positive difference to surgical trials - Undecided	{1, Undecided}...	0
Q38_2_4	Numeric	6	0	PPI can make a positive difference to surgical trials - Agree	{1, Agree}...	0
Q38_2_5	Numeric	6	0	PPI can make a positive difference to surgical trials - Strongly agree	{1, Strongly agree}...	0
Q38_3_1	Numeric	6	0	PPI can improve the recruitment of participants to surgical trials - Strongly disagree	{1, Strongly disagree}...	0
Q38_3_2	Numeric	6	0	PPI can improve the recruitment of participants to surgical trials - Disagree	{1, Disagree}...	0
Q38_3_3	Numeric	6	0	PPI can improve the recruitment of participants to surgical trials - Undecided	{1, Undecided}...	0
Q38_3_4	Numeric	6	0	PPI can improve the recruitment of participants to surgical trials - Agree	{1, Agree}...	0
Q38_3_5	Numeric	6	0	PPI can improve the recruitment of participants to surgical trials - Strongly agree	{1, Strongly agree}...	0
Q38_4_1	Numeric	6	0	PPI can improve the retention of participants in surgical trials - Strongly disagree	{1, Strongly disagree}...	0	To preserve anonymity, this variable was combined with Q38_4_2 to create Q38_4_12
Q38_4_2	Numeric	6	0	PPI can improve the retention of participants in surgical trials - Disagree	{1, Disagree}...	0	To preserve anonymity, this variable was combined with Q38_4_1 to create Q38_4_12
Q38_4_12	Numeric			PPI can improve the retention of participants in surgical trials - [Disagree or Strongly disagree]			To preserve anonymity, this variable was created by combining Q38_4_1 and Q38_4_2
Q38_4_3	Numeric	6	0	PPI can improve the retention of participants in surgical trials - Undecided	{1, Undecided}...	0
Q38_4_4	Numeric	6	0	PPI can improve the retention of participants in surgical trials - Agree	{1, Agree}...	0
Q38_4_5	Numeric	6	0	PPI can improve the retention of participants in surgical trials - Strongly agree	{1, Strongly agree}...	0
Q38_a	String	32767	0	Comments:	None	None	Variable removed to preserve anonymity
Q48	String	32767	0	If there are any further comments you would like to make about PPI, this survey or our research project, please type in the box below:	None	None	Variable removed to preserve anonymity
